# Supplementary material for: Prefrontal–bed nucleus of the stria terminalis physiological and neuropsychological biomarkers predict therapeutic outcomes in depression
Source: Nat Commun. 2025 Nov 18;16:10034. doi: 10.1038/s41467-025-65179-z (PMC12627847; doi:10.1038/s41467-025-65179-z)
Supplement: Supplementary file 4 — Source Data [file 41467_2025_65179_MOESM4_ESM.xlsx]

## Sheet: Figure2a
Class	Variable	Pval	Corr
NAc FT	θ	0.800221	0.0865606
NAc FT	α	0.946998	0.0227791
NAc FT	lβ	0.368939	0.300684
NAc FT	hβ	0.440624	0.259682
NAc FT	γ	0.440624	-0.259682
BNST FT	θ	0.00668411	-0.630288
BNST FT	α	0.464976	0.190067
BNST FT	lβ	0.0494615	0.483139
BNST FT	hβ	0.0101522	0.604537
BNST FT	γ	0.0309951	0.523605
HT FT	θ	0.590304	-0.145695
HT FT	α	0.251287	0.304636
HT FT	lβ	0.648299	0.12362
HT FT	hβ	0.613248	0.136865
HT FT	γ	0.790706	0.0721119
EEG FT	θ	0.0338783	-0.516248
EEG FT	α	0.899617	0.0331085
EEG FT	lβ	0.147741	0.366646
EEG FT	hβ	0.164381	0.353158
EEG FT	γ	0.22171	0.312692
EEG-BNST Coh	θ	0.00654654	-0.631515
EEG-BNST Coh	α	0.156668	-0.359289
EEG-BNST Coh	lβ	0.750356	-0.0833844
EEG-BNST Coh	hβ	0.676714	-0.109136
EEG-BNST Coh	γ	0.996273	-0.00122624
NAc-BNST Coh	θ	0.810566	-0.0820048
NAc-BNST Coh	α	0.759141	-0.104784
NAc-BNST Coh	lβ	0.639562	0.159454
NAc-BNST Coh	hβ	0.346464	0.314352
NAc-BNST Coh	γ	0.769362	-0.100228
EEG-NAc Coh	θ	0.310652	-0.337131
EEG-NAc Coh	α	0.124214	-0.492029
EEG-NAc Coh	lβ	0.50937	-0.223235
EEG-NAc Coh	hβ	0.173559	-0.441915
EEG-NAc Coh	γ	0.483065	-0.236903
NAc FT	θ	0.236519	0.390909
NAc FT	α	0.838825	-0.0727273
NAc FT	lβ	0.503067	-0.227273
NAc FT	hβ	0.81765	-0.0818182
NAc FT	γ	0.236519	-0.390909
BNST FT	θ	0.0162813	-0.572655
BNST FT	α	0.279324	0.278357
BNST FT	lβ	0.0981042	0.41447
BNST FT	hβ	0.0220034	0.550583
BNST FT	γ	0.229432	0.307787
HT FT	θ	0.166372	-0.363503
HT FT	α	0.206016	0.334069
HT FT	lβ	0.318653	0.266372
HT FT	hβ	0.223442	0.322296
HT FT	γ	0.389251	0.231052
EEG FT	θ	0.0146597	-0.580012
EEG FT	α	0.473819	0.186389
EEG FT	lβ	0.0716201	0.447578
EEG FT	hβ	0.430441	0.204782
EEG FT	γ	0.56659	0.149601
EEG-BNST Coh	θ	0.0151854	-0.57756
EEG-BNST Coh	α	0.0845999	-0.430411
EEG-BNST Coh	lβ	0.436103	-0.20233
EEG-BNST Coh	hβ	0.855375	-0.0478234
EEG-BNST Coh	γ	0.419235	-0.209687
NAc-BNST Coh	θ	0.468183	0.245455
NAc-BNST Coh	α	0.299388	0.345455
NAc-BNST Coh	lβ	0.163386	0.454545
NAc-BNST Coh	hβ	0.63387	0.163636
NAc-BNST Coh	γ	0.485476	-0.236364
EEG-NAc Coh	θ	0.713791	-0.127273
EEG-NAc Coh	α	0.775665	-0.1
EEG-NAc Coh	lβ	0.341355	0.318182
EEG-NAc Coh	hβ	0.35604	-0.309091
EEG-NAc Coh	γ	0.418167	-0.272727
NAc FT	θ	0.339136	0.318907
NAc FT	α	0.810566	-0.0820048
NAc FT	lβ	0.92584	0.0318907
NAc FT	hβ	0.946998	-0.0227791
NAc FT	γ	0.210403	-0.410024
BNST FT	θ	0.0253961	-0.539546
BNST FT	α	0.394592	0.220724
BNST FT	lβ	0.0609339	0.463519
BNST FT	hβ	0.036434	0.510117
BNST FT	γ	0.235334	0.304108
HT FT	θ	0.35591	-0.247241
HT FT	α	0.258569	0.300221
HT FT	lβ	0.505821	0.179544
HT FT	hβ	0.408122	0.222222
HT FT	γ	0.640447	0.126564
EEG FT	θ	0.0402556	-0.501533
EEG FT	α	0.500838	0.175353
EEG FT	lβ	0.0807299	0.435316
EEG FT	hβ	0.482745	0.18271
EEG FT	γ	0.522345	0.166769
EEG-BNST Coh	θ	0.0107469	-0.600859
EEG-BNST Coh	α	0.15819	-0.358063
EEG-BNST Coh	lβ	0.951579	-0.0159411
EEG-BNST Coh	hβ	0.694026	0.103004
EEG-BNST Coh	γ	0.936705	-0.0208461
NAc-BNST Coh	θ	0.883665	0.050114
NAc-BNST Coh	α	0.968186	0.0136675
NAc-BNST Coh	lβ	0.491765	0.232347
NAc-BNST Coh	hβ	0.820939	0.0774489
NAc-BNST Coh	γ	0.698582	-0.132119
EEG-NAc Coh	θ	0.518272	-0.218679
EEG-NAc Coh	α	0.448968	-0.255126
EEG-NAc Coh	lβ	0.883665	0.050114
EEG-NAc Coh	hβ	0.23338	-0.391801
EEG-NAc Coh	γ	0.440624	-0.259682
NAc FT	θ	0.154327	-0.463636
NAc FT	α	0.63387	-0.163636
NAc FT	lβ	0.81765	-0.0818182
NAc FT	hβ	0.203068	0.418182
NAc FT	γ	0.0561789	0.6
BNST FT	θ	0.180896	0.340686
BNST FT	α	0.238965	-0.301471
BNST FT	lβ	0.0336545	-0.522059
BNST FT	hβ	0.0913057	-0.42402
BNST FT	γ	0.104039	-0.409314
HT FT	θ	0.397628	-0.226471
HT FT	α	0.288413	-0.282353
HT FT	lβ	0.315146	0.267647
HT FT	hβ	0.442959	0.205882
HT FT	γ	0.379021	0.235294
EEG FT	θ	0.177621	0.343137
EEG FT	α	0.242955	0.29902
EEG FT	lβ	0.632167	-0.125
EEG FT	hβ	0.659518	-0.115196
EEG FT	γ	0.0599887	-0.468137
EEG-BNST Coh	θ	0.212229	0.318627
EEG-BNST Coh	α	0.920927	0.0269608
EEG-BNST Coh	lβ	0.585424	-0.142157
EEG-BNST Coh	hβ	0.55298	-0.154412
EEG-BNST Coh	γ	0.478639	-0.183824
NAc-BNST Coh	θ	0.713791	-0.127273
NAc-BNST Coh	α	0.924426	-0.0363636
NAc-BNST Coh	lβ	0.451197	-0.254545
NAc-BNST Coh	hβ	0.924426	0.0363636
NAc-BNST Coh	γ	0.63387	0.163636
EEG-NAc Coh	θ	0.796592	0.0909091
EEG-NAc Coh	α	0.468183	0.245455
EEG-NAc Coh	lβ	0.260598	0.372727
EEG-NAc Coh	hβ	0.614426	0.172727
EEG-NAc Coh	γ	0.614426	-0.172727

## Sheet: Figure2c
Subj	BNSTtheta	BNSTalpha	BNSTlbeta	BNSThbeta	BNSTgamma	EEGtheta	EEGalpha	EEGlbeta	EEGhbeta	EEGgamma	EEGBNSTtheta	EEGBNSTalpha	EEGBNSTlBeta	EEGBNSThBeta	EEGBNSTGamma	HAMA	HAMD	MADRS	DARS	fo	SDS	bias
1	0.356282	0.157697	0.0777356	0.0826359	0.111787	0.296505	0.546409	0.058492	0.0317389	0.030244	46.3079	34.592	42.6357	78.4021	244.961	14.29	52.63	20	-6.25	3Mfo	14.2857	-1.15268
2	0.316191	0.198979	0.0798177	0.063818	0.0991168	0.0573546	0.0591893	0.114827	0.19631	0.486005	31.17	24.3956	46.247	96.5558	232.16	55.56	64.71	57.14	-125	3Mfo	40	0.454474
3	0.297933	0.0851463	0.0630516	0.0708146	0.0980607	0.143115	0.21064	0.170943	0.185589	0.204844	27.629	20.6351	44.0527	90.4983	245.355	50	78.26	63.64	0	3Mfo	25	0.570704
4	0.348636	0.115377	0.104681	0.110402	0.157962	0.420986	0.357271	0.0670654	0.037043	0.0322215	81.7217	42.5056	52.2832	88.7333	246.849	56.67	60.87	62.16	-112.5	3Mfo	30	0.249027
5	0.235524	0.182257	0.144138	0.134582	0.154662	0.133053	0.489106	0.228932	0.0748478	0.0261901	24.4355	22.9018	51.1099	91.4632	247.315	64.29	78.95	80	-41.18	3Mfo	100	0.591062
8	0.296439	0.12161	0.0990649	0.113946	0.203466	0.150536	0.139925	0.129308	0.23635	0.251139	27.1112	25.4486	46.7569	84.0445	248.724	66.67	45	35.71	-104.76	3Mfo	20	0.293864
10	0.259342	0.163928	0.1307	0.123901	0.139237	0.213179	0.0986705	0.1251	0.173869	0.309358	34.8819	24.9047	46.1029	82.3981	250.451	66.67	65.38	62.16	-180	3Mfo	57.6923	0.84643
12	0.494372	0.162321	0.0873477	0.0616991	0.0982089	0.448534	0.245339	0.100813	0.0573371	0.0897621	39.9589	32.2057	48.5348	88.6239	248.87	16.67	22.22	46.15	-36.36	3Mfo	44.8276	0.194218
13	0.204914	0.0814403	0.116697	0.157842	0.283876	0.11369	0.136458	0.176127	0.154606	0.332446	26.9667	19.7046	43.8658	84.1475	257.257	40.74	40.91	36.36	-425	3Mfo	76	0.831657
15	0.472474	0.0750172	0.0644971	0.0626566	0.114867	0.337052	0.063624	0.0486876	0.109408	0.237341	64.0946	28.2772	47.7769	88.5806	246.722	-8	-5.26	-7.69	20	3Mfo	46.1538	0.371162
16	0.534449	0.132815	0.102594	0.0571866	0.0712959	0.574842	0.125847	0.106483	0.051857	0.0901621	68.3251	27.5579	53.933	93.0125	236.738	-10.34	0	5.26	-57.14	3Mfo	-7.14286	-0.613979
18	0.310564	0.0642648	0.0656362	0.0622465	0.0741139	0.219321	0.351578	0.100828	0.0864448	0.168092	41.0396	25.699	50.3045	84.5691	245.038	30.77	36.84	28	41.94	3Mfo	16.6667	0.503771
19	0.423299	0.124361	0.0615403	0.0582658	0.101534	0.373819	0.246812	0.0476122	0.046093	0.127541	39.7546	23.2463	42.2908	85.319	235.316	44.44	50	33.33	-27.27	3Mfo	-5.55556	0.179928
20	0.225293	0.102192	0.107688	0.13105	0.256089	0.203201	0.178304	0.179336	0.161649	0.181428	28.9208	20.1155	47.9406	86.4707	251.108	41.67	47.37	25	72.34	3Mfo	40	-0.361839
21	0.226954	0.107709	0.124261	0.153961	0.23041	0.120994	0.204166	0.159751	0.18066	0.252514	25.7655	24.6211	43.7459	86.2369	239.607	96.77	96.55	94.59	-170.83	3Mfo	100	0.662272
22	0.294584	0.1318	0.136297	0.0799819	0.100382	0.14888	0.0863845	0.165031	0.193761	0.304212	32.7898	24.7575	50.9803	82.3597	241.215	54.84	67.86	57.89	-75.86	3Mfo	0	-1.23827
23	0.352668	0.131709	0.0944212	0.0663067	0.0845765	0.175145	0.174549	0.152768	0.200199	0.192321	43.5766	27.2688	44.8611	86.4578	249.105	0	36.84	7.41	60	3Mfo	-20	-0.776786
1	0.356282	0.157697	0.0777356	0.0826359	0.111787	0.296505	0.546409	0.058492	0.0317389	0.030244	46.3079	34.592	42.6357	78.4021	244.961	7.14286	36.8421	0	-6.25	6Mfo	3.57143	-1.15268
2	0.316191	0.198979	0.0798177	0.063818	0.0991168	0.0573546	0.0591893	0.114827	0.19631	0.486005	31.17	24.3956	46.247	96.5558	232.16	61.1111	58.8235	67.8571	-93.75	6Mfo	76	0.454474
3	0.297933	0.0851463	0.0630516	0.0708146	0.0980607	0.143115	0.21064	0.170943	0.185589	0.204844	27.629	20.6351	44.0527	90.4983	245.355	19.2308	47.8261	54.5455	0	6Mfo	0	0.570704
4	0.348636	0.115377	0.104681	0.110402	0.157962	0.420986	0.357271	0.0670654	0.037043	0.0322215	81.7217	42.5056	52.2832	88.7333	246.849	30	26.087	37.8378	-79.1667	6Mfo	10	0.249027
5	0.235524	0.182257	0.144138	0.134582	0.154662	0.133053	0.489106	0.228932	0.0748478	0.0261901	24.4355	22.9018	51.1099	91.4632	247.315	85.7143	89.4737	88	-26.4706	6Mfo	78.5714	0.591062
8	0.296439	0.12161	0.0990649	0.113946	0.203466	0.150536	0.139925	0.129308	0.23635	0.251139	27.1112	25.4486	46.7569	84.0445	248.724	60	60	46.4286	100	6Mfo	10	0.293864
10	0.259342	0.163928	0.1307	0.123901	0.139237	0.213179	0.0986705	0.1251	0.173869	0.309358	34.8819	24.9047	46.1029	82.3981	250.451	60.6061	61.5385	62.1622	-240	6Mfo	53.8462	0.84643
12	0.494372	0.162321	0.0873477	0.0616991	0.0982089	0.448534	0.245339	0.100813	0.0573371	0.0897621	39.9589	32.2057	48.5348	88.6239	248.87	-16.6667	16.6667	0	31.8182	6Mfo	48.2759	0.194218
13	0.204914	0.0814403	0.116697	0.157842	0.283876	0.11369	0.136458	0.176127	0.154606	0.332446	26.9667	19.7046	43.8658	84.1475	257.257	25.9259	22.7273	33.3333	-400	6Mfo	52	0.831657
15	0.472474	0.0750172	0.0644971	0.0626566	0.114867	0.337052	0.063624	0.0486876	0.109408	0.237341	64.0946	28.2772	47.7769	88.5806	246.722	40	26.3158	26.9231	-56	6Mfo	53.8462	0.371162
16	0.534449	0.132815	0.102594	0.0571866	0.0712959	0.574842	0.125847	0.106483	0.051857	0.0901621	68.3251	27.5579	53.933	93.0125	236.738	0	-13.0435	10.5263	-57.1429	6Mfo	14.2857	-0.613979
18	0.310564	0.0642648	0.0656362	0.0622465	0.0741139	0.219321	0.351578	0.100828	0.0864448	0.168092	41.0396	25.699	50.3045	84.5691	245.038	46.1538	15.7895	-12	-12.9032	6Mfo	44.4444	0.503771
19	0.423299	0.124361	0.0615403	0.0582658	0.101534	0.373819	0.246812	0.0476122	0.046093	0.127541	39.7546	23.2463	42.2908	85.319	235.316	59.2593	71.4286	50	-77.2727	6Mfo	11.1111	0.179928
20	0.225293	0.102192	0.107688	0.13105	0.256089	0.203201	0.178304	0.179336	0.161649	0.181428	28.9208	20.1155	47.9406	86.4707	251.108	50	47.3684	25	31.9149	6Mfo	-60	-0.361839
21	0.226954	0.107709	0.124261	0.153961	0.23041	0.120994	0.204166	0.159751	0.18066	0.252514	25.7655	24.6211	43.7459	86.2369	239.607	90.3226	96.5517	86.4865	-100	6Mfo	100	0.662272
22	0.294584	0.1318	0.136297	0.0799819	0.100382	0.14888	0.0863845	0.165031	0.193761	0.304212	32.7898	24.7575	50.9803	82.3597	241.215	58.0645	25	42.1053	-120.69	6Mfo	0	-1.23827
23	0.352668	0.131709	0.0944212	0.0663067	0.0845765	0.175145	0.174549	0.152768	0.200199	0.192321	43.5766	27.2688	44.8611	86.4578	249.105	-10	36.8421	18.5185	-13.3333	6Mfo	4	-0.776786
1	0.356282	0.157697	0.0777356	0.0826359	0.111787	0.296505	0.546409	0.058492	0.0317389	0.030244	46.3079	34.592	42.6357	78.4021	244.961	57.1429	68.4211	55	-3.125	1Yfo	25	-1.15268
2	0.316191	0.198979	0.0798177	0.063818	0.0991168	0.0573546	0.0591893	0.114827	0.19631	0.486005	31.17	24.3956	46.247	96.5558	232.16	50	52.9412	53.5714	-31.25	1Yfo	8	0.454474
3	0.297933	0.0851463	0.0630516	0.0708146	0.0980607	0.143115	0.21064	0.170943	0.185589	0.204844	27.629	20.6351	44.0527	90.4983	245.355	42.3077	60.8696	66.6667	0	1Yfo	0	0.570704
4	0.348636	0.115377	0.104681	0.110402	0.157962	0.420986	0.357271	0.0670654	0.037043	0.0322215	81.7217	42.5056	52.2832	88.7333	246.849	36.6667	30.4348	35.1351	-108.333	1Yfo	20	0.249027
5	0.235524	0.182257	0.144138	0.134582	0.154662	0.133053	0.489106	0.228932	0.0748478	0.0261901	24.4355	22.9018	51.1099	91.4632	247.315	71.4286	73.6842	88	-41.1765	1Yfo	100	0.591062
8	0.296439	0.12161	0.0990649	0.113946	0.203466	0.150536	0.139925	0.129308	0.23635	0.251139	27.1112	25.4486	46.7569	84.0445	248.724	73.3333	45	32.1429	-85.7143	1Yfo	23.3333	0.293864
10	0.259342	0.163928	0.1307	0.123901	0.139237	0.213179	0.0986705	0.1251	0.173869	0.309358	34.8819	24.9047	46.1029	82.3981	250.451	63.6364	57.6923	51.3514	-326.667	1Yfo	50	0.84643
12	0.494372	0.162321	0.0873477	0.0616991	0.0982089	0.448534	0.245339	0.100813	0.0573371	0.0897621	39.9589	32.2057	48.5348	88.6239	248.87	11.1111	11.1111	26.9231	-50	1Yfo	62.069	0.194218
13	0.204914	0.0814403	0.116697	0.157842	0.283876	0.11369	0.136458	0.176127	0.154606	0.332446	26.9667	19.7046	43.8658	84.1475	257.257	59.2593	40.9091	33.3333	-400	1Yfo	76	0.831657
15	0.472474	0.0750172	0.0644971	0.0626566	0.114867	0.337052	0.063624	0.0486876	0.109408	0.237341	64.0946	28.2772	47.7769	88.5806	246.722	28	26.3158	11.5385	-68	1Yfo	53.8462	0.371162
16	0.534449	0.132815	0.102594	0.0571866	0.0712959	0.574842	0.125847	0.106483	0.051857	0.0901621	68.3251	27.5579	53.933	93.0125	236.738	0	-26.087	-5.26316	-21.4286	1Yfo	-7.14286	-0.613979
18	0.310564	0.0642648	0.0656362	0.0622465	0.0741139	0.219321	0.351578	0.100828	0.0864448	0.168092	41.0396	25.699	50.3045	84.5691	245.038	50	47.3684	28	45.1613	1Yfo	33.3333	0.503771
21	0.226954	0.107709	0.124261	0.153961	0.23041	0.120994	0.204166	0.159751	0.18066	0.252514	25.7655	24.6211	43.7459	86.2369	239.607	93.5484	93.1034	89.1892	-170.833	1Yfo	100	0.662272
22	0.294584	0.1318	0.136297	0.0799819	0.100382	0.14888	0.0863845	0.165031	0.193761	0.304212	32.7898	24.7575	50.9803	82.3597	241.215	67.7419	53.5714	44.7368	-134.483	1Yfo	0	-1.23827
23	0.352668	0.131709	0.0944212	0.0663067	0.0845765	0.175145	0.174549	0.152768	0.200199	0.192321	43.5766	27.2688	44.8611	86.4578	249.105	20	26.3158	0	-13.3333	1Yfo	-20	-0.776786

## Sheet: Figure3a
GC	Imp	r	P
EEG->BNST GC.θ	HAMA(%)	-0.530963	0.028304
EEG->BNST GC.θ	HAMD(%)	-0.533415	0.0274483
EEG->BNST GC.θ	MADRS(%)	-0.522379	0.031462
EEG->BNST GC.θ	DARS(%)	-0.248005	0.337169
BNST->EEG GC.θ	HAMA(%)	-0.186389	0.473819
BNST->EEG GC.θ	HAMD(%)	-0.0196199	0.940422
BNST->EEG GC.θ	MADRS(%)	-0.197425	0.447539
BNST->EEG GC.θ	DARS(%)	0.0577042	0.825886

## Sheet: Figure3c
Subj	HAMA	HAMD	MADRS	DARS	MADRSimp	HAMDimp	HAMAimp	DARSimp	NegValence	PosValence	NegArousal	PosArousal	ValenceBias	ArousalBias	BNSTtoEEGGC.θ	EEGtoBNSTGC.θ	BNSTtheta	eegtheta	BNSTEEGtheta	HAMA.6mimp	HAMD.6mimp	MADRS.6mimp	DARS.6mimp	HAMA.1yimp	HAMD.1yimp	MADRS.1yimp	DARS.1yimp
MDDDBS01	14	19	20	32	20	52.63	14.29	6.25	-29.7461	7.1875	4.14062	-9.27734	-0.610788	-1.15268	0.78571	2.9346	0.356282	0.296505	46.3079	7.14286	36.8421	0	-6.25	57.1429	68.4211	55	-3.125
MDDDBS02	18	17	28	16	57.14	64.71	55.56	125	-22.5684	-3.98438	-26.2174	0.136719	-1.4288	0.454474	0.265516	0.255053	0.316191	0.0573546	31.17	61.1111	58.8235	67.8571	-93.75	50	52.9412	53.5714	-31.25
MDDDBS03	26	23	33	51	63.64	78.26	50	0	-35.7227	24.0039	5.42969	23.0078	-0.196207	0.570704	0.066703	0.142193	0.297933	0.143115	27.629	19.2308	47.8261	54.5455	0	42.3077	60.8696	66.6667	0
MDDDBS04	30	23	37	24	62.16	60.87	56.67	112.5	-27.5391	5.41016	-4.32292	7.75391	-0.671606	0.249027	0.423762	0.570411	0.348636	0.420986	81.7217	30	26.087	37.8378	-79.1667	36.6667	30.4348	35.1351	-108.333
MDDDBS05	14	19	25	34	80	78.95	64.29	41.18	-36.4355	-0.429688	-24.528	4.10156	-1.02387	0.591062	0.146112	0.315089	0.235524	0.133053	24.4355	85.7143	89.4737	88	-26.4706	71.4286	73.6842	88	-41.1765
MDDDBS08	30	20	28	21	35.71	45	66.67	104.76	-30.9961	10.2344	7.49674	13.0469	-0.503553	0.293864	0.127773	0.567288	0.296439	0.150536	27.1112	60	60	46.4286	100	73.3333	45	32.1429	-85.7143
MDDDBS10	33	26	37	15	62.16	65.38	66.67	180	-26.6602	12.3633	8.59701	21.6406	-0.366366	0.84643	0.014671	0.0876997	0.259342	0.213179	34.8819	60.6061	61.5385	62.1622	-240	63.6364	57.6923	51.3514	-326.667
MDDDBS12	18	18	26	22	46.15	22.22	16.67	36.36	-37.0703	23.2617	-14.6126	-4.35547	-0.228877	0.194218	0.082336	0.752359	0.494372	0.448534	39.9589	-16.6667	16.6667	0	31.8182	11.1111	11.1111	26.9231	-50
MDDDBS13	27	22	33	8	36.36	40.91	40.74	425	-39.5703	19.7266	-39.375	10.7031	-0.334651	0.831657	0.0448708	0.358323	0.204914	0.11369	26.9667	25.9259	22.7273	33.3333	-400	59.2593	40.9091	33.3333	-400
MDDDBS15	25	19	26	25	-7.69	-5.26	-8	-20	-27.2298	10.2539	-10	11.0156	-0.452888	0.371162	0.308255	1.24989	0.472474	0.337052	64.0946	40	26.3158	26.9231	-56	28	26.3158	11.5385	-68
MDDDBS16	29	23	38	14	5.26	0	-10.34	57.14	-35.918	29.1211	15.1953	0.0976562	-0.104505	-0.613979	1.27224	1.05715	0.534449	0.574842	68.3251	0	-13.0435	10.5263	-57.1429	0	-26.087	-5.26316	-21.4286
MDDDBS18	26	19	25	31	28	36.84	30.77	-41.94	-34.77	1.79688	-22.7626	2.7474	-0.901721	0.503771	0.00346108	0.224603	0.310564	0.219321	41.0396	46.1538	15.7895	-12	-12.9032	50	47.3684	28	45.1613
MDDDBS19	27	28	42	22	33.33	50	44.44	27.27	15.1953	2.87109	3.61328	11.3867	-1.46593	0.179928	0.151318	0.433978	0.423299	0.373819	39.7546	59.2593	71.4286	50	-77.2727
MDDDBS20	24	19	28	47	25	47.37	41.67	-72.34	-27.0898	7.44141	1.09375	-15.3516	-0.569005	-0.361839	0.0249021	0.0752114	0.225293	0.203201	28.9208	50	47.3684	25	31.9149
MDDDBS21	31	29	37	24	94.59	96.55	96.77	170.83	-2.55859	36.8359	8.51562	34.0234	0.870104	0.662272	0.148999	0.381802	0.226954	0.120994	25.7655	90.3226	96.5517	86.4865	-100	93.5484	93.1034	89.1892	-170.833
MDDDBS22	31	28	38	29	57.89	67.86	54.84	75.86	-33.9844	13.3008	30.957	-21.1133	-0.437423	-1.23827	0.201183	0.172441	0.294584	0.14888	32.7898	58.0645	25	42.1053	-120.69	67.7419	53.5714	44.7368	-134.483
MDDDBS23	20	19	27	15	7.41	36.84	0	-60	1.66016	7.1875	3.08594	-8.80859	1.60071	-0.776786	0.117723	0.904515	0.352668	0.175145	43.5766	-10	36.8421	18.5185	-13.3333	20	26.3158	0	-13.3333

## Sheet: Figure4a
Stage	HAMD	BNST.θ	Subj
1	-0.332026	-0.00671306	P2
2	1.12378	1.00334	P2
3	-0.791755	-0.996627	P2
1	-0.851064	-0.726909	P3
2	-0.250313	1.14044	P3
3	1.10138	-0.413529	P3
1	-0.440225	-0.776502	P12
2	1.14459	1.12838	P12
3	-0.704361	-0.351872	P12
1	-1	-1.12229	P18
2	1	0.796417	P18
3	0	0.32587	P18
Stage	HAMD	BNST.θ	Subj
1	-0.688247	0.0481803	P8
2	1.14708	0.975045	P8
3	-0.458831	-1.02321	P8
1	-0.218218	1.15325	P13
2	1.09109	-0.626722	P13
3	-0.872872	-0.526531	P13
1	-0.872872	1.15216	P21
2	1.09109	-0.509851	P21
3	-0.218218	-0.642315	P21
1	-0.949158	-0.57701	P24
2	1.04407	1.1547	P24
3	-0.0949158	-0.577692	P24
1	-0.57735	0.959146	P25
2	1.1547	0.0772294	P25
3	-0.57735	-1.03638	P25

## Sheet: Figure4b
Stim	Subj	Theta	Alpha	lBeta	hBeta	Gamma
Post sham	1	0.260283	0.208883	0.126635	0.143772	0.206268
Post sham	2	0.343049	0.168167	0.10757	0.142039	0.192375
Post sham	3	0.278499	0.177198	0.147515	0.17915	0.164848
Post sham	4	0.23641	0.296518	0.1334	0.141721	0.151003
Post sham	5	0.324436	0.214731	0.149317	0.167944	0.105039
Post sham	6	0.263112	0.178546	0.141226	0.187642	0.173709
Post sham	7	0.216723	0.180278	0.145385	0.199005	0.196392
Post sham	8	0.214312	0.244985	0.139799	0.185873	0.16181
Post sham	9	0.301951	0.194761	0.135085	0.170758	0.148705
Post active	1	0.207344	0.19391	0.140354	0.177691	0.223161
Post active	2	0.154626	0.12243	0.113622	0.198528	0.338173
Post active	3	0.273277	0.178477	0.143805	0.182688	0.166217
Post active	4	0.214752	0.398295	0.10874	0.119618	0.122023
Post active	5	0.327857	0.208463	0.153412	0.164647	0.107008
Post active	6	0.255073	0.18438	0.145706	0.191732	0.165836
Post active	7	0.211791	0.178959	0.146439	0.199444	0.19891
Post active	8	0.197391	0.250075	0.138911	0.198486	0.16268
Post active	9	0.279317	0.195584	0.139443	0.177372	0.157085

## Sheet: Figure4c
Anxiety VAS	BNST.θ	Mood VAS	Subj
-2.70309	-1.19019	3.07796	P1
1.15328	0.775455	-0.510917	P1
-0.85116	0.279206	-0.809991	P1
1.26222	0.585621	-0.286612	P1
-0.502562	-1.01971	-0.660454	P1
-0.306476	0.00932425	-0.548301	P1
-0.0450273	0.163374	1.02183	P1
0.848255	0.857028	-0.473533	P1
-0.415413	1.70172	-0.398765	P1
0.434295	1.40734	0.0498456	P1
0.0203349	-1.29766	0.161998	P1
0.499657	0.225233	-0.585686	P1
0.848255	-1.1708	0.797529	P1
0.434295	0.00755097	-0.36138	P1
-0.676861	-1.33349	-0.473533	P1
0.343416	-1.16917	0.474099	P2
1.16714	-0.597401	-0.981467	P2
-1.4217	-0.59829	0.578899	P2
0.696439	1.17915	1.3125	P2
0.830924	1.46782	-1.16778	P2
-0.900568	0.267293	-0.934889	P2
-0.715651	-0.549406	0.718634	P2
-1.68089	0.704474	-1.85327	P3
-1.45657	1.04189	-1.26696	P3
-0.711533	0.890541	-0.184489	P3
-0.0137454	0.0887226	-0.582264	P3
-0.172648	-0.0570084	-0.627911	P3
-1.08461	1.39016	-0.393158	P3
0.884397	0.580668	0.121993	P3
0.29715	-2.46169	-0.0997175	P3
0.041525	-0.618541	0.232848	P3
0.290241	-0.523896	0.00461689	P3
0.863671	-0.811092	0.630623	P3
0.75313	-0.0274198	0.539331	P3
2.01744	0.590542	1.40661	P3
-0.0275629	-0.787347	2.07174	P3
1.01993	-0.337512	-0.97802	P4
-0.232158	0.59201	2.79479	P4
-0.447361	1.25488	-0.276465	P4
0.746037	-0.156846	-0.198514	P4
0.00260852	-0.554906	-0.151744	P4
0.247157	-0.985753	-0.042613	P4
-3.18631	-1.5577	-1.9602	P4
-0.0365193	-0.863942	-0.042613	P4
-0.378888	-0.886763	0.0509277	P4
0.86342	-0.0489792	0.0197475	P4
-0.320196	2.51431	-0.385595	P4
0.648218	0.344604	-0.0582031	P4
0.0613002	0.408764	1.01751	P4
0.452578	0.295237	0.238009	P4
0.56018	-0.0173997	-0.0270229	P4
1.53778	1.00198	1.31819	P5
1.48501	2.18818	1.09907	P5
-2.08995	-0.467659	-2.06597	P5
-0.348638	-0.646797	-0.483451	P5
-0.533322	-0.765562	0.0643442	P5
0.825425	-0.437746	1.46426	P5
-0.506939	-0.448655	-0.507797	P5
-0.150763	-0.553951	-0.55649	P5
0.799041	-0.302218	0.429541	P5
-0.533322	-1.13118	-0.544317	P5
1.01011	-0.669429	1.26949	P5
-0.533322	0.856708	-0.434758	P5
-0.533322	-0.256523	-0.495624	P5
-0.427789	1.63284	-0.55649	P5
-1.7507	-1.26376	2.89864	P6
-1.73056	-0.89133	-1.13587	P6
-1.98229	-1.51248	0.819316	P6
0.444388	-0.789881	0.322761	P6
-0.00872666	0.48705	-0.0806902	P6
0.394042	0.714268	0.633108	P6
0.484665	0.88954	-0.111725	P6
0.484665	2.4979	-0.14276	P6
0.484665	0.288871	-0.204829	P6
0.484665	0.146381	-0.0806902	P6
0.696119	-0.754361	-1.22897	P6
-0.270526	0.347915	-1.19794	P6
0.484665	0.191118	-0.14276	P6
1.30027	-0.0626248	-0.266898	P6
0.484665	-0.288602	-0.0806902	P6
0.980473	0.0679543	1.20681	P7
-0.289999	0.268475	-1.47111	P7
0.980473	1.38036	1.20681	P7
0.972187	1.39253	1.20681	P7
-1.72895	-0.270873	0.125145	P7
-0.687712	-1.06187	-0.835756	P7
-0.176761	-0.320816	-1.04579	P7
-0.00828568	-1.44327	-1.4606	P7
-1.84771	-1.29912	0.524207	P7
0.781616	0.726272	0.497953	P7
0.560665	-0.532128	0.0516331	P7
0.463998	1.09248	-0.00612596	P7
-1.71914	-1.3504	-1.62914	P8
0.37937	0.84684	0.66184	P8
0.0957877	0.175691	-0.235159	P8
0.86461	-0.665114	0.855786	P8
0.37937	0.992988	0.346678	P8
-1.1077	2.59314	0.95947	P9
1.08209	0.218444	1.61157	P9
1.90806	0.379751	0.531529	P9
-1.39583	0.0780288	-1.81196	P9
-0.243309	-0.0457557	-0.752292	P9
1.21655	-0.857918	0.837201	P9
0.428992	-0.584194	0.388883	P9
	-1.14688		P9
-0.262518	0.719664	0.592664	P9
-0.550647	0.327028	-0.731914	P9
-0.64669	-1.19483	-1.18023	P9
-0.665898	0.262745	-0.466999	P9
0.236906	-0.749226	0.0220763	P9

## Sheet: ExtendedFig1b
Subj	BNSTtoEEGGC.θ	EEGtoBNSTGC.θ	BNSTtheta	eegtheta	BNSTEEGtheta
MDDDBS01	0.78571	2.9346	0.356282	0.296505	46.3079
MDDDBS02	0.265516	0.255053	0.316191	0.0573546	31.17
MDDDBS03	0.066703	0.142193	0.297933	0.143115	27.629
MDDDBS04	0.423762	0.570411	0.348636	0.420986	81.7217
MDDDBS05	0.146112	0.315089	0.235524	0.133053	24.4355
MDDDBS08	0.127773	0.567288	0.296439	0.150536	27.1112
MDDDBS10	0.014671	0.0876997	0.259342	0.213179	34.8819
MDDDBS12	0.082336	0.752359	0.494372	0.448534	39.9589
MDDDBS13	0.0448708	0.358323	0.204914	0.11369	26.9667
MDDDBS15	0.308255	1.24989	0.472474	0.337052	64.0946
MDDDBS16	1.27224	1.05715	0.534449	0.574842	68.3251
MDDDBS18	0.00346108	0.224603	0.310564	0.219321	41.0396
MDDDBS19	0.151318	0.433978	0.423299	0.373819	39.7546
MDDDBS20	0.0249021	0.0752114	0.225293	0.203201	28.9208
MDDDBS21	0.148999	0.381802	0.226954	0.120994	25.7655
MDDDBS22	0.201183	0.172441	0.294584	0.14888	32.7898
MDDDBS23	0.117723	0.904515	0.352668	0.175145	43.5766

## Sheet: ExtendedFig2
Medical NO.	HAMA-Bs	HAMD-Bs	MADRS-Bs	DARS-Bs	HAMA-3M	HAMD-3M	MADRS-3M	DARS-3M	HAMA-6M	HAMD-6M	MADRS-6M	DARS-6M	HAMA-1Y	HAMD-1Y	MADRS-1Y	DARS-1Y
MDDDBS01	14	19	20	32	12	9	16	34	13	12	20	34	6	6	9	33
MDDDBS02	18	17	28	16	8	6	12	36	7	7	9	31	9	8	13	21
MDDDBS03	26	23	33	51	13	5	12	51	21	12	15	51	15	9	11	51
MDDDBS04	30	23	37	24	13	9	14	51	21	17	23	43	19	16	24	50
MDDDBS05	14	19	25	34	5	4	5	48	2	2	3	43	4	5	3	48
MDDDBS06	9	17	19	50	0	0	0	51	0	0	0	41	18	19	27	51
MDDDBS07	21	22	37	15	16	11	17	25	19	15	21	19	25	17	29	17
MDDDBS08	30	20	28	21	10	11	18	43	12	8	15	43	8	11	19	39
MDDDBS09	17	19	28	17	13	13	20	28	14	11	20	25	16	10	20	22
MDDDBS10	33	26	37	15	11	9	14	42	13	10	14	51	12	11	18	64
MDDDBS11	25	20	35	6	15	15	26	12	21	18	24	0	12	15	30	0
MDDDBS12	18	18	26	22	16	12	22	29	21	15	26	15	16	16	19	33
MDDDBS13	27	22	33	8	16	13	21	42	20	17	22	40	15	14	26	40
MDDDBS14	30	23	38	40	22	17	30	42	31	24	34	42	22	17	29	35
MDDDBS15	25	19	26	25	27	20	28	20	15	14	19	39	18	14	23	42
MDDDBS16	29	23	38	14	32	23	36	22	29	26	34	22	29	29	40	17
MDDDBS17	32	27	31	30	13	12	19	50	19	16	29	36	11	12	23	47
MDDDBS18	26	19	25	31	18	12	18	18	14	16	28	35	13	10	18	17
MDDDBS19	27	28	42	22	15	14	28	28	11	8	21	39
MDDDBS20	24	19	28	47	14	10	21	13	21	20	32	11
MDDDBS21	31	29	37	24	1	1	2	65	3	1	5	48	2	2	4	65
MDDDBS22	31	28	38	29	14	9	16	51	13	21	22	64	10	13	21	68
MDDDBS23	20	19	27	15	20	12	25	6	22	12	22	17	16	14	27	17
MDDDBS24	24	17	33	25	20	19	32	47	15	12	25	40
MDDDBS25	20	17	32	34	13	13	18	39	20	17	25	34
MDDDBS26	23	20	37	17	14	11	16	48	13	10	18	45

## Sheet: ExtendedFig3a
Class	Variable	Pval	Corr
NAc FT	θ	0.454986	-0.267478
NAc FT	α	0.0417055	0.650459
NAc FT	lβ	0.0368064	0.662617
NAc FT	hβ	0.20585	0.437692
NAc FT	γ	0.498434	0.243162
BNST FT	θ	0.0143531	-0.616622
BNST FT	α	0.670772	0.11975
BNST FT	lβ	0.0183553	0.598749
BNST FT	hβ	0.0341623	0.548704
BNST FT	γ	0.0595336	0.496872
HT FT	θ	0.56774	-0.167217
HT FT	α	0.184887	0.376238
HT FT	lβ	0.417807	0.235424
HT FT	hβ	0.4638	0.213421
HT FT	γ	0.625734	0.143014
EEG FT	θ	0.103603	-0.453246
EEG FT	α	0.724991	-0.10341
EEG FT	lβ	0.119462	0.435644
EEG FT	hβ	0.0163879	0.627063
EEG FT	γ	0.736305	0.09901
EEG-BNST Coh	θ	0.0778996	-0.486249
EEG-BNST Coh	α	0.276799	-0.312431
EEG-BNST Coh	lβ	0.904899	0.0352035
EEG-BNST Coh	hβ	0.922677	-0.0286029
EEG-BNST Coh	γ	0.431353	-0.228823
NAc-BNST Coh	θ	0.675124	-0.151976
NAc-BNST Coh	α	0.590207	0.19453
NAc-BNST Coh	lβ	0.454986	0.267478
NAc-BNST Coh	hβ	0.578406	0.200609
NAc-BNST Coh	γ	0.131502	0.510641
EEG-NAc Coh	θ	0.880676	-0.0547115
EEG-NAc Coh	α	0.675124	-0.151976
EEG-NAc Coh	lβ	0.172455	-0.468087
EEG-NAc Coh	hβ	0.0443115	-0.64438
EEG-NAc Coh	γ	0.48741	-0.249241
NAc FT	θ	0.707204	-0.139394
NAc FT	α	0.218029	0.430303
NAc FT	lβ	0.278965	0.381818
NAc FT	hβ	0.607567	0.187879
NAc FT	γ	0.656722	0.163636
BNST FT	θ	0.0226432	-0.582663
BNST FT	α	0.874362	0.0446828
BNST FT	lβ	0.0822743	0.462913
BNST FT	hβ	0.141147	0.39857
BNST FT	γ	0.307834	0.282395
HT FT	θ	0.262761	-0.321232
HT FT	α	0.426813	0.231023
HT FT	lβ	0.422298	0.233223
HT FT	hβ	0.517064	0.189219
HT FT	γ	0.422298	0.233223
EEG FT	θ	0.0534366	-0.525853
EEG FT	α	0.361702	-0.264027
EEG FT	lβ	0.084258	0.477448
EEG FT	hβ	0.00921753	0.666667
EEG FT	γ	0.647355	0.134214
EEG-BNST Coh	θ	0.163526	-0.39384
EEG-BNST Coh	α	0.787807	-0.079208
EEG-BNST Coh	lβ	0.92861	-0.0264027
EEG-BNST Coh	hβ	0.736305	0.09901
EEG-BNST Coh	γ	0.934547	0.0242024
NAc-BNST Coh	θ	0.631967	0.175758
NAc-BNST Coh	α	0.348846	0.333333
NAc-BNST Coh	lβ	0.247371	0.406061
NAc-BNST Coh	hβ	0.262887	0.393939
NAc-BNST Coh	γ	0.0311411	0.69697
EEG-NAc Coh	θ	0.491555	0.248485
EEG-NAc Coh	α	0.972841	-0.0181818
EEG-NAc Coh	lβ	0.513898	-0.236364
EEG-NAc Coh	hβ	0.132823	-0.515152
EEG-NAc Coh	γ	0.40695	-0.29697
NAc FT	θ	0.712622	-0.133739
NAc FT	α	0.476493	0.25532
NAc FT	lβ	0.444399	0.273558
NAc FT	hβ	0.578406	0.200609
NAc FT	γ	0.854375	0.0668696
BNST FT	θ	0.0534147	-0.507596
BNST FT	α	0.675436	0.117963
BNST FT	lβ	0.141147	0.39857
BNST FT	hβ	0.242274	0.321716
BNST FT	γ	0.393597	0.237712
HT FT	θ	0.395723	-0.246425
HT FT	α	0.232769	0.341034
HT FT	lβ	0.449752	0.220022
HT FT	hβ	0.578116	0.162816
HT FT	γ	0.417807	0.235424
EEG FT	θ	0.160975	-0.39604
EEG FT	α	0.527033	-0.184819
EEG FT	lβ	0.32151	0.286029
EEG FT	hβ	0.066213	0.503851
EEG FT	γ	0.863593	0.0506051
EEG-BNST Coh	θ	0.341277	-0.275028
EEG-BNST Coh	α	0.869477	0.0484049
EEG-BNST Coh	lβ	0.810971	0.0704071
EEG-BNST Coh	hβ	0.537087	-0.180418
EEG-BNST Coh	γ	0.863593	0.0506051
NAc-BNST Coh	θ	0.920318	0.0364743
NAc-BNST Coh	α	0.345036	0.334348
NAc-BNST Coh	lβ	0.498434	0.243162
NAc-BNST Coh	hβ	0.476493	0.25532
NAc-BNST Coh	γ	0.258419	0.395139
EEG-NAc Coh	θ	0.291468	0.370822
EEG-NAc Coh	α	0.841271	-0.0729487
EEG-NAc Coh	lβ	0.444399	-0.273558
EEG-NAc Coh	hβ	0.14823	-0.492404
EEG-NAc Coh	γ	0.543551	-0.218846
NAc FT	θ	0.631967	-0.175758
NAc FT	α	0.94571	-0.030303
NAc FT	lβ	0.656722	0.163636
NAc FT	hβ	0.491555	0.248485
NAc FT	γ	0.178219	0.466667
BNST FT	θ	0.182393	0.364286
BNST FT	α	0.403947	-0.232143
BNST FT	lβ	0.0860692	-0.460714
BNST FT	hβ	0.0362844	-0.55
BNST FT	γ	0.122661	-0.417857
HT FT	θ	0.831925	-0.0637363
HT FT	α	0.417484	-0.235165
HT FT	lβ	0.879545	0.0461538
HT FT	hβ	0.692996	0.116484
HT FT	γ	0.692996	0.116484
EEG FT	θ	0.349143	0.27033
EEG FT	α	0.522077	0.186813
EEG FT	lβ	0.681768	-0.120879
EEG FT	hβ	0.408572	-0.23956
EEG FT	γ	0.808314	-0.0725275
EEG-BNST Coh	θ	0.761584	-0.0901099
EEG-BNST Coh	α	0.648476	0.134066
EEG-BNST Coh	lβ	0.0937958	-0.468132
EEG-BNST Coh	hβ	0.784861	0.0813187
EEG-BNST Coh	γ	0.951677	0.0197802
NAc-BNST Coh	θ	0.42736	-0.284848
NAc-BNST Coh	α	0.232418	-0.418182
NAc-BNST Coh	lβ	0.278965	-0.381818
NAc-BNST Coh	hβ	0.656722	-0.163636
NAc-BNST Coh	γ	0.387055	0.309091
EEG-NAc Coh	θ	0.58354	-0.2
EEG-NAc Coh	α	0.681808	0.151515
EEG-NAc Coh	lβ	0.247371	0.406061
EEG-NAc Coh	hβ	0.681808	-0.151515
EEG-NAc Coh	γ	0.295604	-0.369697

[truncated: 4 more sheets: ExtendedFig3c, ExtendedFig4a, ExtendedFig4b, ExtendedFig5c]
